# Supplementary material for: US healthcare costs attributable to type A and type B influenza
Source: Hum Vaccin Immunother. 2017 Jul 12;13(9):2041–7. doi: 10.1080/21645515.2017.1345400 (PMC5612050; doi:10.1080/21645515.2017.1345400)
Supplement: 2017HV0153R-s01.xlsx [file khvi-13-09-1345400-s001.xlsx]

## Sheet: F1b
Figure 1. Projected cost of influenza-related healthcare encounters during 2001/2002 - 2008/2009
													Overall Clinical Outcomes
												Season	Type A	Type B	Total
												2001/2002	2523.36	553.174	3076.53		0.820196	0.179804
												2002/2003	995.028	1929.34	2924.37		0.340254	0.659746
												2003/2004	3316.3	94.4153	3410.72		0.972318	0.027682
												2004/2005	2425.65	1596.9	4022.55		0.603014	0.396986
												2005/2006	2260.38	1009.74	3270.13		0.691222	0.308778
												2006/2007	1878.97	1298.98	3177.95		0.591252	0.408748
												2007/2008	3128.08	2637.65	5765.73		0.54253	0.45747
												2008/2009	902.582	1113.3	2015.88		0.447736	0.552264
												Average	2178.8	1279.19	3457.98		0.630077	0.369923
													Overall Clinical Outcomes
												Season	Type A	Type B	Total
												2001/2002	2.52336e+09	5.53174e+08	3.07653e+09
												2002/2003	9.95028e+08	1.92934e+09	2.92437e+09
												2003/2004	3.3163e+09	9.44153e+07	3.41072e+09
												2004/2005	2.42565e+09	1.5969e+09	4.02255e+09
												2005/2006	2.26038e+09	1.00974e+09	3.27013e+09
												2006/2007	1.87897e+09	1.29898e+09	3.17795e+09
												2007/2008	3.12808e+09	2.63765e+09	5.76573e+09
												2008/2009	9.02582e+08	1.1133e+09	2.01588e+09
												Average	2.1788e+09	1.27919e+09	3.45798e+09

## Sheet: AGE_OP_HOS_Percent_B
Table 2: Projected Encounters and Costs by Age: Type A influenza, Type B Influenza, All Influenza
	0 -4	5 to 17	18 - 49	50-64	65 - 74	≥ 75 yrs	aggregate ages
Total Heathcare Encounters	2021690	5973108	6450459	1674355	589053	569499	17278163
B	501791	2296339	3034194	943424	136708	134667	7047124
A	1519899	3676769	3416265	730930	452345	434832	10231039
%B	0.248204	0.384446	0.470384	0.563455	0.232081	0.236466	0.407863
%A	0.751796	0.615554	0.529616	0.436544	0.767919	0.763534	0.592137
add to figure 6
Total Heathcare costs ($M)	315	677	1109	518	319	520	3458
B	92	262	496	209	68	151	1279
A	223	415	613	309	251	369	2179
%B	0.292063	0.387001	0.44725	0.403475	0.213166	0.290385	0.369867
%A	0.707937	0.612999	0.55275	0.596525	0.786834	0.709615	0.630133
Total Outpatient Encounters	2003196	5968323	6421303	1635901	557045	500482	17086250
B	493405	2294478	3025592	933091	130372	116841	6993250
A	1509791	3673844	3395711	702883	426673	383641	10092542
%B	0.246309	0.384443	0.47118	0.570384	0.234042	0.233457	0.409291
%A	0.753691	0.615557	0.52882	0.429661	0.765958	0.766543	0.590682
add to figure 6
Total Outpatient costs ($M)	250	655	915	212	67	60	2159
B	63	254	438	123	16	14	906
A	188	402	477	89	51	46	1253
%B	0.252	0.387786	0.478689	0.580189	0.238806	0.233333	0.419639
%A	0.752	0.61374	0.521311	0.419811	0.761194	0.766667	0.580361
Total Hospital Encounters	18495	4785	29156	38453	32008	69017	191914
B	8386	1861	8602	10406	6336	17826	53417
A	10108	2924	20554	28047	25673	51191	138497
%B	0.45342	0.388924	0.295034	0.270616	0.197951	0.258284	0.278338
%A	0.546526	0.611076	0.704966	0.729384	0.802081	0.741716	0.721662
Total Hospital costs ($M)	65	22	194	307	252	460	1299
B	30	9	59	86	52	137	373
A	35	13	135	220	200	323	926
%B	0.461538	0.409091	0.304124	0.28013	0.206349	0.297826	0.287144
%A	0.538462	0.590909	0.695876	0.716612	0.793651	0.702174	0.712856

## Sheet: Table_1_AVG_Encounter_Costs_All
Table 1: Projected influenza-related healthcare encounters by setting and costs: average of 2001/2002 - 2008/2009 Seasons: Types A and B and Total (%)
	Type A				Type B					Total Types A and B
	Encounters (%)	Average Costs (%)			Encounters (%)		Average Costs (%)			Encounters	Average Costs
Outpatient visits
Hospital Outpatient	316,237 (57%)	$178,823,219 (54%)			241,451 (43%)		$150,052,794 (46%)			557688	328876013
Emergency Department	659,338 (60%)	$291,977,644 (59%)			442,577 (40%)		$203,044,557 (41%)			1101914	495022201
Physician office visits	9,116,968 (59%)	$781,969,068 (59%)			6,309,580 (41%)		$553,344,316 (41%)			15426647	1335313384
Total Outpatient Encounters	10,092,542 (59%)				6,993,707 (41%)					17086250
Total Outpatient Costs *		$1,252,769,931 (58%)					$906, 441,667 (42%)				2159211598
* Pharmacotherapy costs included in outpatient visit calculations		$51,986,480 (58%)					$37,910,629 (42%)				89897109
Inpatient
Hospitalizations	138,497 (72%)	$926,026,245 (71%)			53,417 (28%)		372,745,812 (29%)			191914	1298772056
Total healthcare encounters	10,231,039 (59%)				7,047,124 (41%)					17278164
Total average healthcare encounter/costs*	10231039	$2,178,796,176 (63%)					$1,279,187,479 (37%)				3457983655

## Sheet: Online Supp
	Online Supplement: Model input parameter values																																					Population
																																						Table. Number of persons in population of interest, by age and influenza season
	Table 1. Number of persons in population of interest, by age and influenza season																																								0-4 yrs		5-17 yrs		18-49 yrs		50-64 yrs		65-74 yrs
				0-4 yrs		5-17 yrs		18-49 yrs		50-64 yrs		65-74 yrs		≥75 yrs		All Ages
	Influenza Season																																								21215374		52987517		135895382		56692456		20713282
	2001/2002			19637647		53277063		133695511		45286654		18278804		17272847		287448526
	2002/2003			19928206		53225282		134181472		46902253		18327057		17551284		290115554																						Number of events
	2003/2004			20220707		53162034		134587897		48578773		18449271		17801889		292800571																						Table. Number of events
	2004/2005			20495480		53143577		134813023		50359150		18623760		18072144		295507134																									0-4 yrs		5-17 yrs		18-49 yrs		50-64 yrs		65-74 yrs
	2005/2006			20638924		53213140		135104770		52064214		18895251		18300916		298217215																						Number of Events (95%CI)
	2006/2007			20816660		53197863		135358258		53690494		19368418		18481254		300912947																						Hospitalizations
	2007/2008			21009914		53072154		135643243		55182166		20054212		18635957		303597646																						Type A			3394.46		1059.75		5435.82		3401.55		1864.2
	2008/2009			21215374		52987517		135895382		56692456		20713282		18768384		306272395																						Type B			4455.23		1059.75		5435.82		7370.02		4349.79
																																						Total			7849.69		2119.5		10871.6		10771.6		6213.98
	Table 2. Rates of hospitalizations attributable to type A and type B influenza, by age and influenza season																																					Physician Office Visits
						Rate per 100,000																																Type A			594243		2.3336e+06		898880		68348.4		908070
						0-4 yrs		5-17 yrs		18-49 yrs		50-64 yrs		65-74 yrs		≥75 yrs																						Type B			357447		1.64428e+06		2.05002e+06		716366		223496
	Type A																																					Total			951690		3.97788e+06		2.9489e+06		784714		1.13157e+06
	Influenza Season																																					Emergency Department Visits
	2001/2002					74		8		21		85		217		478																						Type A			65906.1		124561		76075.8		3282.8		44456.2
	2002/2003					32		3		8		15		29		53																						Type B			39643.7		87766.8		173502		34407.3		10941.7
	2003/2004					89		10		27		114		287		614																						Total			105550		212328		249577		37690.1		55397.9
	2004/2005					57		6		17		72		182		381																						Hospital Outpatient Visits
	2005/2006					44		5		15		60		150		312																						Type A			7700.97		63009.1		42780.5		3298.01		41820.2
	2006/2007					28		3		11		27		55		108																						Type B			4632.27		44396.8		97567.1		34566.7		10292.9
	2007/2008					57		7		19		69		163		323																						Total			12333.2		107406		140348		37864.7		52113.1
	2008/2009					16		2		4		6		9		12
	Type B																																					Unit cost of encounters
	Influenza Season																																					Table. Unit costs of encounters
	2001/2002					31		3		5		14		25		78																									0-4 yrs		5-17 yrs		18-49 yrs		50-64 yrs		65-74 yrs
	2002/2003					85		7		11		34		55		157																						Unit Costs (USD)
	2003/2004					3		0		0		1		2		7																						Hospitalizations			4445.21		5770.37		8422.49		10085		10084.9
	2004/2005					53		4		8		25		41		123																						Physician Office Visits			102.611		92.5017		100.59		101.347		102.513
	2005/2006					39		3		6		18		31		87																						Emergency Department Visits			493.906		464.472		530.835		567.198		500.686
	2006/2007					41		3		6		21		32		92																						Hospital Outpatient Visits			183.178		611.857		794.251		660.484		384.207
	2007/2008					55		6		11		36		58		180
	2008/2009					21		2		4		13		21		62																						Projected total cost
																																						Table. Projected total cost
	Table 3. Rates of physician office visits attributable to type A and type B influenza, by age and influenza season																																								0-4 yrs		5-17 yrs		18-49 yrs		50-64 yrs		65-74 yrs
						Rate per 100,000																																Total Cost (USD)
						0-4 yrs		5-17 yrs		18-49 yrs		50-64 yrs		65-74 yrs		≥75 yrs																						Hospitalizations
	Type A																																					Type A			1.50891e+07		6.11515e+06		4.57831e+07		3.43047e+07		1.88002e+07
	Influenza Season																																					Type B			1.98044e+07		6.11515e+06		4.57831e+07		7.43269e+07		4.38672e+07
	2001/2002					8103.75		6222.23		3034.33		2045.9		1356		2066																						Total			3.48935e+07		1.22303e+07		9.15662e+07		1.08632e+08		6.26675e+07
	2002/2003					4229.44		6303.91		1146.33		322.83		1852		631																						Physician Office Visits
	2003/2004					10880.6		8045.73		4032.75		2768.26		542		3772																						Type A			6.0976e+07		2.15862e+08		9.04186e+07		6.92692e+06		9.30886e+07
	2004/2005					6164.92		4662.5		2347.19		1604.66		3293		1356																						Type B			3.66781e+07		1.52098e+08		2.06212e+08		7.26017e+07		2.29112e+07
	2005/2006					6040.05		4760.65		2120.55		1395.01		1641		1852																						Total			9.76541e+07		3.67961e+08		2.96631e+08		7.95286e+07		1.16e+08
	2006/2007					6874.73		9004.21		1770.12		492.08		2324		542																						Emergency Department Visits
	2007/2008					7507.24		7766.43		2688.27		1521.4		740		3293																						Type A			3.25514e+07		5.78552e+07		4.03837e+07		1.862e+06		2.22586e+07
	2008/2009					2801		4404.06		661.45		120.56		4384		1641																						Type B			1.95802e+07		4.07653e+07		9.21007e+07		1.95157e+07		5.47834e+06
	Type B																																					Total			5.21316e+07		9.86204e+07		1.32484e+08		2.13777e+07		2.7737e+07
	Influenza Season																																					Hospital Outpatient Visits
	2001/2002					831.405		1629.89		883.85		724.25		362		749																						Type A			1.41065e+06		3.85526e+07		3.39785e+07		2.17828e+06		1.60676e+07
	2002/2003					4127.49		7485.07		3525.24		2969.29		637		325																						Type B			848528		2.71645e+07		7.74928e+07		2.28308e+07		3.9546e+06
	2003/2004					141.297		264.79		136.52		111.83		274		959																						Total			2.25917e+06		6.57171e+07		1.11471e+08		2.50091e+07		2.00222e+07
	2004/2005					2743.68		5306.64		2702.1		2192.34		867		362
	2005/2006					1561.62		2933.8		1440.96		1185.58		451		637
	2006/2007					2153.17		3831.06		1799.21		1544.86		883		274
	2007/2008					3843.54		7411.59		3839.02		3201.22		388		867
	2008/2009					1684.85		3103.14		1508.53		1263.6		1079		451
	Table 4. Rates of emergency department visits attributable to type A and type B influenza, by age and influenza season
						Rate per 100,000
						0-4 yrs		5-17 yrs		18-49 yrs		50-64 yrs		65-74 yrs		≥75 yrs
	Type A
	Influenza Season
	2001/2002					898.768		332.125		256.807		98.2653		66.3855		151.347
	2002/2003					469.078		336.485		97.0185		15.5056		90.6681		46.2247
	2003/2004					1206.75		429.458		341.308		132.961		26.5346		276.323
	2004/2005					683.737		248.871		198.652		77.0724		161.215		99.3355
	2005/2006					669.889		254.11		179.471		67.0028		80.3382		135.671
	2006/2007					762.46		480.619		149.812		23.6348		113.776		39.7049
	2007/2008					832.611		414.55		227.519		73.0734		36.2281		241.233
	2008/2009					310.652		235.076		55.9811		5.79054		214.627		120.214
	Type B
	Influenza Season
	2001/2002					92.2092		86.9989		74.8037		34.786		17.7224		54.869
	2002/2003					457.771		399.532		298.355		142.616		31.1855		23.8083
	2003/2004					15.6709		14.1337		11.5542		5.37124		13.4142		70.2528
	2004/2005					304.295		283.253		228.689		105.299		42.4456		26.5188
	2005/2006					173.195		156.598		121.954		56.9438		22.0795		46.6643
	2006/2007					238.803		204.491		152.274		74.2002		43.2289		20.0722
	2007/2008					426.278		395.61		324.912		153.756		18.9953		63.5132
	2008/2009					186.863		165.637		127.673		60.6912		52.8244		33.0386
	Table 5. Rates of hospital outpatient visits attributable to type A and type B influenza, by age and influenza season
						Rate per 100,000
						0-4 yrs		5-17 yrs		18-49 yrs		50-64 yrs		65-74 yrs		≥75 yrs
	Type A
	Influenza Season
	2001/2002					105.019		168.005		144.413		98.7206		62.4492		92.6662
	2002/2003					54.8107		170.211		54.5575		15.5775		85.2919		28.3022
	2003/2004					141.006		217.241		191.931		133.577		24.9612		169.185
	2004/2005					79.8932		125.891		111.71		77.4295		151.656		60.8206
	2005/2006					78.2749		128.541		100.924		67.3133		75.5746		83.0677
	2006/2007					89.0918		243.121		84.2456		23.7443		107.029		24.3103
	2007/2008					97.2887		209.7		127.943		73.412		34.0799		147.701
	2008/2009					36.299		118.913		31.4805		5.81737		201.901		73.6037
	Type B
	Influenza Season
	2001/2002					10.7744		44.0083		42.0652		34.9472		16.6715		33.5949
	2002/2003					53.4895		202.103		167.777		143.277		29.3364		14.5772
	2003/2004					1.83111		7.14954		6.49742		5.39612		12.6188		43.014
	2004/2005					35.5561		143.284		128.601		105.787		39.9288		16.2368
	2005/2006					20.2375		79.215		68.5799		57.2077		20.7703		28.5713
	2006/2007					27.9036		103.442		85.6301		74.544		40.6657		12.2897
	2007/2008					49.8096		200.119		182.711		154.468		17.8689		38.8875
	2008/2009					21.8345		83.7873		71.7957		60.9724		49.6922		20.2287
	Table 6. Unit costs of hospitalizations attributable to influenza, by age and influenza season
						Cost (USD) per Encounter
						0-4 yrs		5-17 yrs		18-49 yrs		50-64 yrs		65-74 yrs		≥75 yrs
	Influenza Season
	2001/2002					2891.47		3753.44		5478.57		6560		6559.92		6166.57
	2002/2003					3055.18		3965.96		5788.75		6931.41		6931.33		6515.7
	2003/2004					3227.39		4189.51		6115.05		7322.11		7322.03		3227.39
	2004/2005					3397.47		4410.3		6437.31		7708		7707.91		7245.71
	2005/2006					3627.09		4708.36		6872.38		8228.94		8228.84		7735.41
	2006/2007					3903.48		5067.15		7396.06		8856		8855.89		8324.86
	2007/2008					4126.08		5356.11		7817.83		9361.02		9360.91		8799.6
	2008/2009					4445.21		5770.37		8422.49		10085		10084.9		9480.19
	Table 7. Unit costs of physician office visits attributable to influenza, by age and influenza season
						Cost (USD) per Encounter
						0-4 yrs		5-17 yrs		18-49 yrs		50-64 yrs		65-74 yrs		≥75 yrs
	Influenza Season
	2001/2002					78.7591		70.9995		77.2079		77.7889		78.6833		74.5876
	2002/2003					81.6792		73.6319		80.0704		80.673		81.6005		77.3529
	2003/2004					85.1399		76.7516		83.463		84.0911		85.0579		80.6304
	2004/2005					88.7899		80.042		87.0411		87.6961		88.7044		84.087
	2005/2006					91.9533		82.8937		90.1422		90.8205		91.8647		87.0828
	2006/2007					96.701		87.1737		94.7964		95.5097		96.6079		91.5791
	2007/2008					99.2614		89.4818		97.3064		98.0386		99.1658		94.0039
	2008/2009					102.611		92.5017		100.59		101.347		102.513		97.1764
	Table 8. Unit costs of emergency department visits attributable to influenza, by age and influenza season
						Cost (USD) per Encounter
						0-4 yrs		5-17 yrs		18-49 yrs		50-64 yrs		65-74 yrs		≥75 yrs
	Influenza Season
	2001/2002					379.097		356.505		407.442		435.352		384.301		430.649
	2002/2003					393.152		369.723		422.548		451.492		398.549		446.615
	2003/2004					409.81		385.388		440.451		470.622		415.435		465.538
	2004/2005					427.378		401.91		459.333		490.798		433.246		485.496
	2005/2006					442.605		416.228		475.698		508.284		448.681		502.793
	2006/2007					465.457		437.719		500.259		534.528		471.847		528.753
	2007/2008					477.781		449.309		513.505		548.681		484.341		542.753
	2008/2009					493.906		464.472		530.835		567.198		500.686		561.07
	Table 9. Unit costs of hospital outpatient visits attributable to influenza, by age and influenza season
						Cost (USD) per Encounter
						0-4 yrs		5-17 yrs		18-49 yrs		50-64 yrs		65-74 yrs		≥75 yrs
	Influenza Season
	2001/2002					140.598		469.63		609.627		506.954		294.898		232.215
	2002/2003					145.81		487.041		632.229		525.749		305.831		240.825
	2003/2004					151.988		507.677		659.016		548.025		318.789		251.029
	2004/2005					158.504		529.442		687.269		571.519		332.456		261.79
	2005/2006					164.151		548.305		711.754		591.881		344.3		271.117
	2006/2007					172.627		576.615		748.503		622.441		362.077		285.116
	2007/2008					177.197		591.882		768.322		638.922		371.664		292.665
	2008/2009					183.178		611.857		794.251		660.484		384.207		302.542
	Table 10. Percentage of outpatient encounters attributable to influenza infection that require pharmacotherapy, by age
						Percentage of Encounters
						0-4 yrs		5-17 yrs		18-49 yrs		50-64 yrs		65-74 yrs		≥75 yrs
	Encounter Type
	Physician Office Visit					0.2223		0.2477		0.2252		0.1682		0.1208		0.1208
	Emergency Department Visit					0.2437		0.2722		0.27		0.1211		0.1203		0.1203
	Hospital Outpatient Visit					0.1182		0.179		0.1636		0.0609		0.0709		0.0709
	Table 11. Unit cost of pharmacotherapy in physician office visits attributable to influenza infection, by age and influenza season
						Cost (USD) per Encounter
						0-4 yrs		5-17 yrs		18-49 yrs		50-64 yrs		65-74 yrs		≥75 yrs
	Influenza Season
	2001/2002					22.0867		22.8953		23.2884		29.8217		20.7502		20.7502
	2002/2003					22.9055		16.5173		24.1519		30.9273		21.5195		21.5195
	2003/2004					23.8761		17.2171		25.1752		32.2377		22.4313		22.4313
	2004/2005					24.8996		17.9552		26.2545		33.6198		23.3929		23.3929
	2005/2006					25.7867		18.5949		27.1898		34.8176		24.2264		24.2264
	2006/2007					27.1182		19.555		28.5937		36.6153		25.4772		25.4772
	2007/2008					27.8362		20.0728		29.3508		37.5848		26.1518		26.1518
	2008/2009					28.7756		29.8291		30.3413		38.8532		27.0344		27.0344
	Table 12. Unit cost of pharmacotherapy in emergency department visits attributable to influenza infection, by age and influenza season
						Cost (USD) per Encounter
						0-4 yrs		5-17 yrs		18-49 yrs		50-64 yrs		65-74 yrs		≥75 yrs
	Influenza Season
	2001/2002					14.1597		25.209		16.9708		43.8573		10.7375		10.7375
	2002/2003					14.6847		16.5173		17.6		45.4834		11.1356		11.1356
	2003/2004					15.3069		17.2171		18.3457		47.4105		11.6074		11.6074
	2004/2005					15.9631		17.9552		19.1322		49.443		12.105		12.105
	2005/2006					16.5318		18.5949		19.8138		51.2045		12.5363		12.5363
	2006/2007					17.3854		19.555		20.8368		53.8483		13.1836		13.1836
	2007/2008					17.8457		20.0728		21.3885		55.2741		13.5326		13.5326
	2008/2009					18.448		32.8436		22.1104		57.1395		13.9893		13.9893
	Table 13. Unit cost of pharmacotherapy in hospital outpatient visits attributable to influenza infection, by age and influenza season
						Cost (USD) per Encounter
						0-4 yrs		5-17 yrs		18-49 yrs		50-64 yrs		65-74 yrs		≥75 yrs
	Influenza Season
	2001/2002					26.6392		18.5953		20.1192		9.51481		10.3427		10.3427
	2002/2003					27.6269		16.5173		20.8651		9.86757		10.7261		10.7261
	2003/2004					28.7974		17.2171		21.7491		10.2857		11.1806		11.1806
	2004/2005					30.032		17.9552		22.6815		10.7266		11.6599		11.6599
	2005/2006					31.102		18.5949		23.4896		11.1088		12.0753		12.0753
	2006/2007					32.7078		19.555		24.7024		11.6823		12.6988		12.6988
	2007/2008					33.5738		20.0728		25.3565		11.9917		13.035		13.035
	2008/2009					34.7069		24.2268		26.2122		12.3964		13.4749		13.4749

## Sheet: Sheet1
	a	b	total
out	1252	906	2158
in	926	373	1299
total	2178	1279	3457
	0.425161	0.291634
